# Supplementary material for: Reversible HuR‐microRNA binding controls extracellular export of miR‐122 and augments stress response
Source: EMBO Rep. 2016 Jul 11;17(8):1184–203. doi: 10.15252/embr.201541930 (PMC4967961; doi:10.15252/embr.201541930)
Supplement: Supplementary file 8 — Source Data for Figure 6 [file EMBR-17-1184-s007.zip]

Archive with 3 entries (3 files):
- Source_Data_Fig_6J.pdf
- Source_Data_Fig_6D.pdf
- Source_Data_Fig_6G.pdf
